# Supplementary material for: Comprehensive Mutational and Phenotypic Characterization of New Metastatic Cutaneous Squamous Cell Carcinoma Cell Lines Reveal Novel Drug Susceptibilities
Source: Int J Mol Sci. 2020 Dec 15;21(24):9536. doi: 10.3390/ijms21249536 (PMC7765308; doi:10.3390/ijms21249536)
Supplement: Supplementary file 1 [file ijms-21-09536-s001.zip]

Archive with 3 entries (2 files):
- ijms-1006243-supporting/
- ijms-1006243-supporting/ijms-1006243-supporting information.pdf
- ijms-1006243-supporting/Supplementary dataset 1_Figure 3 data in excel.xlsx
